# Supplementary material for: NADES Compounds Identified in Hypoxis hemerocallidea Corms during Dormancy
Source: Plants (Basel). 2022 Sep 13;11(18):2387. doi: 10.3390/plants11182387 (PMC9503605; doi:10.3390/plants11182387)
Supplement: Supplementary file 1 [file plants-11-02387-s001.zip]

Archive with 1 entries (1 files):
- plants-1878761-supplementary.pdf
